# Supplementary material for: Risk factors influencing swine influenza A virus infection in South Korea: A systematic review and meta-analysis of prevalence and seroprevalence
Source: Front Vet Sci. 2022 Sep 29;9:1003351. doi: 10.3389/fvets.2022.1003351 (PMC9559919; doi:10.3389/fvets.2022.1003351)
Supplement: Supplementary file 3 [file Table_3.xlsx]

## Sheet: Sheet1
Supplemental Table S3. Characteristics of eligible studies including prevalence data of swine influenza A virus in domestic pigs
Author/year	Overall													Subtype			Province			Season
	Publication	Publication Year	Process	Herd size	Pig density	Breeding system	Environments	Detection method	Sample type	Growth stage 1	Sample size 2	Total number	No. positive	Subtype	Total number	No. positive	Province	Total number	No. positive	Season	Total number	No. positive
Choi et al. 2003	published	2003	farm	NR	NR	NR	NR	RT-PCR	nasal swab	Before finishing	small	180	52	H1N1	180	0	All province	180	52	Fall / Winter	180	52
														H1N2	180	43
														H3N2	180	9
Choi et al. 2004	published	2004	farm	NR	NR	NR	NR	RT-PCR	lung	Before finishing	small	267	58	H1N1	267	58	Gyeonggi	98	15	NR
														H1N2	267	0	Chungcheong	76	17
														H3N2	267	0	Jeolla	49	17
																	Gyeongsang	44	9
Han et al. 2012	published	2012	farm	NR	NR	NR	NR	RT-PCR	nasal swab, lung	NR	small	313	25	NR			All province	313	25	NR
Jun et al. 2004	published	2004	farm	NR	NR	NR	NR	IHC staining	lung	Before finishing	small	90	51	NR			NR			NR
Jung and Song 2007	published	2007	farm	NR	NR	NR	NR	RT-PCR	lung	Before finishing	small	159	33	H1N1	159	17	All province	159	33	NR
														H1N2	159	5
														H3N2	159	13
Kang 2016	not published	2016	farm	NR	NR	NR	NR	RT-PCR	feces	NR	large	4153	27	NR			All province	4153	27	NR
Kim et al. 2011	published	2011	farm	NR	NR	NR	NR	HA assay	nasal swab	NR	large	906	17	H1N1	906	17	Gyeonggi	191	2	NR
																	Gangwon	49	0
																	Chungcheong	218	0
																	Gyeongsang	218	11
																	Jeolla	190	3
																	Jeju	40	1
Kwon et al. 2011	published	2011	abattoir	NR	NR	NR	NR	RT-PCR	lung	Finishing	small	532	5	NR			NR			NR
Lee et al. 2008	published	2008	farm	NR	NR	NR	NR	RT-PCR	nasal swab, lung	NR	small	175	4	H1N1	175	1	All province	175	4	NR
														H1N2	175	2
														H3N2	175	1
Lee et al. 2011	published	2011	abattoir	NR	NR	NR	NR	rRT-PCR	lung	Finishing	small	288	30	H1N1	288	30	Gyeonggi	288	30	Spring / Summer	144	7
																				Fall / Winter	144	23
Park 2018	not published	2018	farm	NR	NR	NR	NR	HA assay	nasal swab	NR	small	241	4	H1N2	241	4	Gyeongsang	241	4	NR
Pascua et al. 2008	published	2008	farm	NR	NR	NR	NR	rRT-PCR	nasal swab, lung	NR	large	687	40	H1N1	687	2	All province	687	40	NR
														H1N2	687	28
														H3N2	687	10
Pascua et al. 2013	published	2013	abattoir	NR	NR	NR	NR	RT-PCR	lung	Finishing	large	1536	19	H1N1	1536	5	Chungcheong	1536	19	Spring / Summer	864	11
														H1N2	1536	2
														H3N1	1536	4				Fall / Winter	672	8
														H3N2	1536	8
Song et al. 2010	published	2010	abattoir	NR	NR	NR	NR	RT-PCR	lung	Finishing	small	456	42	H1N1	456	42	Chungcheong	456	42	Fall / Winter	456	42
Animal and Plant Quarantine Agency 2011	not published	2011	farm	NR	NR	NR	NR	RT-PCR	nasal swab	NR	large	5296	41	H1N1	5296	30	Gyeonggi	1108	8	NR
																	Gangwon	261	0
																	Chungcheong	1182	5
														H1N2	5296	11	Jeolla	1275	8
																	Gyeongsang	1249	17
																	Jeju	221	3
abbreviation: NR (not recorded), RT-PCR (reverse transcription polymerase chain reaction), IHC staning (Immunohistochemistry staining), HA assay (Hemagglutination assay), rRT-PCR (real-time RT-PCR)
1: The production phase refers to the growing stage to which the pigs correspond during the experimental period. Phases were divided into before finishing (from birth to 3 months-old) and finishing (from 3 months-old to market ready).
2: small (< 600), large (> 600)
