# Supplementary material for: Risk factors influencing swine influenza A virus infection in South Korea: A systematic review and meta-analysis of prevalence and seroprevalence
Source: Front Vet Sci. 2022 Sep 29;9:1003351. doi: 10.3389/fvets.2022.1003351 (PMC9559919; doi:10.3389/fvets.2022.1003351)
Supplement: Supplementary file 4 [file Table_4.xlsx]

## Sheet: Sheet1
Supplemental Table S4. Characteristics of eligible studies including seroprevalence data of swine influenza A virus in domestic pigs
Author/year	Overall											Growth stage 2			Subtype			Province			Season
	Publication	Publication Year	Process	Herd size	Pig density	Breeding system	Environments	Detection method	Sample size 1	Total number	No. positive	Growth stage	Total number	No. positive	Subtype	Total number	No. positive	Province	Total number	No. positive	Season	Total number	No. positive
Chae et al. 2014	published	2014	farm	1000 - 3000	NR	NR	NR	ELISA	small	518	430	Sow	518	430	H1N1	518	310	Gyeongsang	518	430	NR
															H3N2	518	408
Jang et al. 2011	published	2011	farm	NR	NR	NR	NR	ELISA	large	904	370	Farrowing	120	83	H1N1	904	337	Gyeongsang	904	370	Spring / Summer	411	193
												Post-weaning	162	49
												Growing	162	51
												Finishing	182	40	H3N2	904	118				Fall / Winter	373	125
												Gilt	124	44
												Sow	154	103
Jeong et al. 2007	published	2007	farm	NR	NR	farrow to finish operation	NR	ELISA	small	501	196	Farrowing	53	25	H1N1	501	196	All province	501	196	Spring / Summer	226	110
												Post-weaning	173	34
												Growing	102	37							Fall / Winter	275	86
												Finishing	50	18
												Sow	123	82
Jo et al. 2007	published	2007	farm	NR	NR	NR	NR	HI assay	small	595	276	Gilt	405	152	H1N2	595	276	All province	595	276	NR
												Sow	190	124
Jun et al. 2004	published	2004	farm	NR	NR	NR	NR	HI assay	small	56	26	Farrowing	27	11	H1N1	56	10	NR			NR
												Post-weaning, Growing, Finishing	29	15	H3N2	56	23
Jung et al. 2002	published	2002	farm	NR	10 to 18 pigs in a pen	farrow to finish operation, all-in-all-out, natural ventilation	NR	ELISA	small	130	93	Finishing	130	93	H1N1	130	93	Gyeonggi	40	28	NR
																		Gangwon	4	1
																		Chungcheong	30	23
																		Gyeongsang	22	18
																		Jeolla	34	23
Jung et al. 2007	published	2007	farm	300 sows	15 to 20 in a pen	NR	NR	HI assay	small	742	516	Finishing	742	516	H1N1	742	380	All province	742	516	NR
															H3N2	742	324
															H5	742	0
															H9	742	0
Lee et al. 2009	published	2009	farm	NR	NR	farrow to finish operation	NR	HI assay	large	4108	35	NR	4108	35	H5N2	4108	35	All province	4108	35	Spring / Summer	1609	13
																					Fall / Winter	2499	22
Lyoo and Kim 1997	published	1997	farm	NR	NR	NR	NR	HI assay	large	1085	640	NR	1085	640	H1N1	1085	380	All province	1085	640	NR
															H3N2	1085	477
Ouh et al. 2020	published	2020	farm	NR	NR	NR	NR	HI assay	large	1559	278	Growing	1559	278	H1N1	1559	114	Gyeonggi	238	58	NR
																		Gangwon	120	13
															H1N2	1559	93	Chungcheong	240	21
																		Gyeongsang	407	101
															H3N2	1559	137	Jeolla	408	59
																		Jeju	146	26
Pascua et al. 2008	published	2008	farm	NR	NR	NR	NR	HI assay	large	8427	4241	Finishing	8427	4241	H1	8427	3513	All province	8427	4241	NR
															H3	8427	1017
Shin et al. 2006	published	2006	farm	NR	NR	NR	NR	HI assay	small	60	52	NR	60	52	H3N1	60	52	All province	60	52	NR
Song et al. 2010	published	2010	farm	NR	NR	NR	NR	HI assay	large	1621	328	NR	1621	328	H1N1	772	190	Chungcheong	1621	328	Spring / Summer	772	190
															H1N1	849	138				Fall / Winter	849	138
Yeom et al. 2010	published	2010	farm	Over 500 sows	NR	NR	NR	HI assay	large	760	0	NR	760	0	H5	760	0	All province	760	0	NR
															H9	760	0
Yoon et al. 2007	published	2007	farm	NR	NR	NR	NR	ELISA	large	932	442	Farrowing	155	87	H1N1	932	347	All province	932	442	Spring / Summer	441	186
												Post-weaning	169	48
												Growing	147	47
												Finishing	145	67	H3N2	932	194				Fall / Winter	491	256
												Gilt	154	87
												Sow	162	106
Animal and Plant Quarantine Agency 2011	not published	2011	farm	NR	NR	NR	NR	HI assay	large	7097	3593	NR	7097	3593	NR			Gyeonggi	1192	792	NR
																		Gangwon	459	199
																		Chungcheong	1069	527
																		Jeolla	1561	872
																		Gyeongsang	2017	759
																		Jeju	799	444
abbreviation: NR (not recorded), ELISA (enzyme-linked immunosorbent assay), HI assay (Hemagglutination Inhibition assay)
1: small (< 750), large (> 750)
2: The production phase refers to the growing stage to which the pigs correspond during the experimental period. Phases were divided into farrowing (from birth to weaning), post-weaning (during 6 to 8 weeks after weaning), growing (from end of post-weaning to 3 months-old), finishing (from 3 months-old to market ready), gilt, and sow.
