# Supplementary material for: Risk factors influencing swine influenza A virus infection in South Korea: A systematic review and meta-analysis of prevalence and seroprevalence
Source: Front Vet Sci. 2022 Sep 29;9:1003351. doi: 10.3389/fvets.2022.1003351 (PMC9559919; doi:10.3389/fvets.2022.1003351)
Supplement: Supplementary file 5 [file Table_5.xlsx]

## Sheet: Sheet1
Supplemental Table S5. Results of a subgroup analysis of prevalence data of swine influenza A virus in domestic pigs
	k†	Proportion	95% CI	I 2	95% CI	psubgroup
Publication						< 0.0001
Published	12	0.078	[0.032; 0.176]	0.975	[96.7%; 98.1%]
Not published	3	0.007	[0.005; 0.012]	0.361	[0.0%; 79.6%]
Sample size						< 0.001
More than 600	5	0.015	[0.005; 0.039]	0.965	[94.0%; 97.9%]
Less than 600	10	0.095	[0.036; 0.232]	0.961	[94.4%; 97.3%]
Sample type						< 0.0001
Nasal swab	4	0.03	[0.003; 0.271]	0.991	[98.6%; 99.4%]
Lung	7	0.094	[0.023; 0.319]	0.979	[97.0%; 98.6%]
Nasal swab & Lung	3	0.055	[0.020; 0.143]	0.672	[0.00%; 90.5%]
Feces	1	0.007	[0.005; 0.010]	-
Detection methods						< 0.0001
RT-PCR	10	0.043	[0.014; 0.121]	0.987	[98.3%; 99.0%]
IHC staining	1	0.567	[0.463; 0.665]	-	-
HA assay	2	0.018	[0.001; 0.234]	0	-
rRT-PCR	2	0.076	[0.005; 0.585]	0.84	[34.1%; 96.1%]
Facility						= 0.4345
Farm	11	0.06	[0.020; 0.166]	0.988	[98.4%; 99.0%]
Abattoir	4	0.034	[0.005; 0.182]	0.965	[93.5%; 98.1%]
Growth stage						< 0.0001
Before finishing	4	0.304	[0.137; 0.547]	0.928	[84.8%; 96.6%]
Finishing	7	0.034	[0.005; 0.182]	0.945	[93.5%; 98.1%]
Not reported	4	0.02	[0.009; 0.048]	0.964	[94.4%; 97.7%]
Publication Year						< 0.0001
2003	1	0.289	[0.227; 0.359]	-	-
2004	2	0.372	[0.001; 0.999]	0.972	[92.8%; 98.9%]
2007	1	0.208	[0.152; 0.278]	-	-
2008	2	0.045	[0.001; 0.818]	0.701	[0.0%; 93.4%]
2010	1	0.092	[0.069; 0.122]	-	-
2011	4	0.02	[0.004; 0.102]	0.975	[95.7%; 98.6%]
2012	1	0.08	[0.055; 0.116]	-	-
2013	1	0.012	[0.008; 0.019]	-	-
2016	1	0.007	[0.005; 0.010]	-	-
2018	1	0.017	[0.006; 0.043]	-	-
Subtype						= 0.0545
H1N1	10	0.018	[0.005; 0.068]	0.977	[96.8%; 98.3%]
H1N2	8	0.011	[0.002; 0.054]	0.973	[96.1%; 98.1%]
H3N1	1	0.003	[0.001; 0.007]	-	-
H3N2	6	0.013	[0.003; 0.058]	0.896	[80.1%; 94.6%]
Province						= 0.1854
All provinces	6	0.062	[0.015; 0.227]	0.984	[97.7%; 98.9%]
Gyeonggi	4	0.035	[0.003; 0.269]	0.954	[91.2%; 97.6%]
Gangwon	2	0.003	[0.000; 0.999]	0	-
Chungcheong	5	0.021	[0.002; 0.183]	0.969	[94.9%; 98.1%]
Jeolla	3	0.035	[0.000; 0.830]	0.98	[96.2%; 98.9%]
Gyeongsang	4	0.039	[0.006; 0.204]	0.986	[86.8%; 96.9%]
Jeju	2	0.015	[0.000; 0.904]	0	-
Season						= 0.0742
Fall / Winter	4	0.09	[0.012; 0.440]	0.968	[94.2%; 98.2%]
Spring / Summer	2	0.023	[0.000; 0.920]	0.872	[50.0%; 96.7%]
† Number of trials; CI: confidence intervals
