# Supplementary material for: Risk factors influencing swine influenza A virus infection in South Korea: A systematic review and meta-analysis of prevalence and seroprevalence
Source: Front Vet Sci. 2022 Sep 29;9:1003351. doi: 10.3389/fvets.2022.1003351 (PMC9559919; doi:10.3389/fvets.2022.1003351)
Supplement: Supplementary file 6 [file Table_6.xlsx]

## Sheet: Sheet1
Supplemental Table S6. Results of a subgroup analysis of seroprevalence data of swine influenza A virus in domestic pigs
	k†	Proportion	95% CI	I 2	95% CI	psubgroup
Publication						= 0.2319
Published	15	0.338	[0.127; 0.641]	0.993	[99.2%; 99.4%]
Not published	1	0.506	[0.495; 0.518]	-	-
Sample size						< 0.05
More than 750	9	0.159	[0.026; 0.570]	0.995	[99.4%; 99.6%]
Less than 750	7	0.651	[0.464; 0.801]	0.979	[97.0%; 98.5%]
Detection methods						= 0.0992
ELISA	5	0.578	[0.335; 0.787]	0.985	[97.7%; 99.0%]
HI assay	11	0.251	[0.056; 0.653]	0.995	[99.4%; 99.6%]
Growth stage						< 0.0001
Farrowing	4	0.555	[0.384; 0.714]	0.748	[30.1%; 90.9%]
Post-weaning	3	0.259	[0.160; 0.391]	0.642	[0.00%; 89.7%]
Growing	4	0.28	[0.171; 0.424]	0.931	[85.6%; 96.7%]
Finishing	6	0.493	[0.303; 0.685]	0.972	[95.6%; 98.2%]
Gilt	3	0.429	[0.226; 0.659]	0.891	[70.1%; 96.0%]
Sow	5	0.705	[0.594; 0.796]	0.903	[80.3%; 95.2%]
Not reported	6	0.117	[0.003; 0.855]	0.996	[99.4%; 99.7%]
Publication Year						NA
1997	1	0.59	[0.560; 0.619]	-	-
2002	1	0.715	[0.632; 0.786]	-	-
2004	1	0.0464	[0.339; 0.594]	-	-
2006	1	0.867	[0.755; 0.932]	-	-
2007	4	0.509	[0.327; 0.688]	0.978	[96.2%; 98.7%]
2008	1	0.503	[0.493; 0.514]	-	-
2009	1	0.009	[0.006; 0.012]	-	-
2010	2	0.003	[0.000; 1.000]	0	-
2011	2	0.46	[0.128; 0.832]	0.967	[91.0%; 98.8%]
2014	1	0.83	[0.795; 0.860]	-	-
2020	1	0.178	[0.160; 0.198]	-	-
Subtype						NA
H1N1	11	0.335	[0.212; 0.486]	0.988	[98.5%; 99.1%]
H1N2	2	0.19	[0.000; 1.000]	0.997	[99.6%; 99.8%]
H3N2	7	0.324	[0.142; 0.580]	0.994	[99.2%; 99.5%]
H3N1	1	0.867	[0.755; 0.932]	-	-
H5	2	0	[0.000; 1.000]	0	-
H9	2	0	[0.000; 1.000]	0	-
H5N2	1	0.009	[0.006; 0.012]	-	-
H1	1	0.417	[0.406; 0.427]	-	-
H3	1	0.121	[0.114; 0.128]	-	-
Province						= 0.5555
All provinces	10	0.285	[0.061; 0.712]	0.991	[98.9%; 99.3%]
Gyeonggi	3	0.529	[0.104; 0.915]	0.984	[97.2%; 99.1%]
Gangwon	3	0.238	[0.027; 0.780]	0.944	[87.1%; 97.6%]
Chungcheong	4	0.339	[0.059; 0.808]	0.99	[98.6%; 99.4%]
Jeolla	3	0.427	[0.047; 0.919]	0.989	[98.2%; 99.3%]
Gyeongsang	5	0.545	[0.232; 0.826]	0.988	[98.3%; 99.2%]
Jeju	2	0.346	[0.000; 0.999]	0.983	[96.2%; 99.2%]
Season						= 0.8057
Fall / Winter	5	0.175	[0.026; 0.630]	0.992	[98.9%; 99.4%]
Spring / Summer	5	0.218	[0.029; 0.722]	0.987	[98.1%; 99.1%]
† Number of trials; CI: confidence intervals
